# Supplementary material for: Clinical Characteristics, Risk Factors, and Outcomes of Acute Pulmonary Embolism in Asian Population
Source: J Clin Med. 2022 Nov 25;11(23):6954. doi: 10.3390/jcm11236954 (PMC9741370; doi:10.3390/jcm11236954)
Supplement: Supplementary file 1 [file jcm-11-06954-s001.zip]

Archive with 1 entries (1 files):
- jcm-2044392-supplementary.pdf
